# Supplementary material for: Molecular typing and epidemiological investigation of clinical populations of Pseudomonas aeruginosa using an oligonucleotide-microarray
Source: BMC Microbiol. 2012 Jul 27;12:152. doi: 10.1186/1471-2180-12-152 (PMC3431270; doi:10.1186/1471-2180-12-152)
Supplement: Additional file 1 — Database of the 124P. aeruginosaindependent isolates within our collection. The database shows the clinical data of the 124 independent P.aeruginosa isolates and presence/absence of accessory genome genes/islands based on microarray typing. On the right, the corresponding AT- and MLST-genotype are provided, as well as the clone cluster ID, according to each of the three genotyping technique employed. ND = not defined; SC = single clone; SP = single pulsotype. [file 1471-2180-12-152-S1.xls]

## Sheet: Foglio1
Table S1. Database of the 124 P. aeruginosa independent isolates within our collection.
STRAIN ID	PATIENT ID	HOSPITAL LOCATION	INFECTION TYPE	Note (CF, ICU, or OTHER)	Date	exoU	pyoverdine	LES	variable genes	fla-glycosilation island	PAPI-2	PAPI-1/pKLC102-like islands	PAGI-2/PAGI-3-like islands	tRNA Pro-island	PAGI-1	AT-genotype	MLST sequence type (ST)	AT - cluster of clones(1-4) or clonal complexes (5-11)	PFGE pulsotypes
VRPS10	P86	Verona	acute	ICU	2007	0	1	0	1	0	1	0	0	0	1	0C22	NEW	1	ND
FC27	P12	Rovereto	chronic	CF	2007	0	1	0	1	0	1	1	0	0	1	2C22	1068	1	I
FC28	P5	Rovereto	chronic	CF	2007	0	1	0	1	0	1	1	0	0	1	2C22	NEW	1	SP
FC40	P5	Rovereto	chronic	CF	2008	0	1	0	1	0	0	1	0	0	1	2C22	NEW	1	G
FC8	P2	Rovereto	chronic	CF	2007	0	1	0	1	0	1	1	1	0	1	2C22	NEW	1	SP
VRPS100	P41	Verona	acute	ICU	2007	0	1	0	1	0	1	1	0	0	1	2C22	NEW	1	SP
VRPS87	P58	Verona	acute	ICU	2007	0	1	0	1	0	1	1	1	0	1	2C22	NEW	1	V
VRPS68	P27	Verona	acute	OTHER	2007	0	1	0	1	1	0	0	0	0	1	2C2A	NEW	1	SP
FC11	P3	Rovereto	chronic	CF	2007	0	1	0	1	1	0	0	1	0	1	3C2A		1	DD
FC20	P3	Rovereto	chronic	CF	2007	0	1	0	1	1	1	0	1	0	1	3C2A		1	SP
VRPS60	P74	Verona	acute	OTHER	2007	0	1	0	1	0	0	0	0	0	1	6C22	NEW	1	HH
VRPS63	P69	Verona	acute	OTHER	2007	0	1	0	1	0	0	0	0	0	1	6C22	NEW	1	II
VRPS71	P65	Verona	acute	OTHER	2007	0	1	0	1	0	0	0	0	0	1	6C22		1	HH
VRPS62	P74	Verona	acute	OTHER	2007	0	1	0	1	0	0	0	0	0	0	6C22		1	II
VRPS59	P71	Verona	acute	OTHER	2007	0	1	0	1	0	0	0	0	0	0	6C22		1	ND
VRPS43	P64	Verona	acute	ICU	2006	0	1	0	1	1	1	1	1	0	1	B46A	NEW	1	SP
VRPS64	P33	Verona	acute	ICU	2007	0	1	0	1	1	1	1	1	0	1	B46A		1	SP
VRPS92	P56	Verona	acute	ICU	2007	0	1	0	1	0	1	1	1	0	0	B46A	NEW	1	ND
VRPS19	P89	Verona	acute	ICU	2007	0	1	0	1	0	1	1	1	0	0	B46A	829	1	ND
VRPS67	P89	Verona	acute	ICU	2007	0	1	0	1	0	1	1	1	0	1	B46A	NEW	1	SP
VRPS54	P70	Verona	acute	OTHER	2007	1	1	0	1	1	1	0	0	0	1	E429		1	SP
VRPS95	P76	Verona	acute	ICU	2007	0	1	0	1	0	0	0	0	0	1	EC22		1	SP
FC26	P11	Rovereto	chronic	CF	2007	0	1	0	1	1	1	1	1	0	1	EC2A	260	1	M
FC35	P12	Rovereto	chronic	CF	2007	0	1	0	1	1	1	1	1	0	1	EC2A	260	1	OO
FC36	P12	Rovereto	chronic	CF	2008	0	1	0	1	1	1	1	1	0	1	EC2A	260	1	OO
FC51	P13	Rovereto	chronic	CF	2008	0	1	0	1	1	1	1	1	0	1	EC2A	260	1	SP
FC17	P12	Rovereto	chronic	CF	2007	0	1	0	1	1	1	1	1	0	1	EC2A	NEW	1	M
FC34	P12	Rovereto	chronic	CF	2007	0	1	0	1	1	1	1	1	0	1	EC2A	260	1	L
FC5	P13	Rovereto	chronic	CF	2007	0	1	0	1	1	1	1	1	0	1	EC2A	260	1	SP
VRPS70	P30	Verona	acute	OTHER	2007	0	1	0	1	1	0	0	1	0	1	EC2A	NEW	1	SP
VRPS113	P28	Verona	acute	ICU	2008	1	1	0	1	1	1	0	1	0	1	F429	NEW	1	ND
VRPS20	P47	Verona	acute	ICU	2007	1	1	0	1	1	1	0	1	0	1	F469	235	1	SP
VRPS65	P29	Verona	acute	OTHER	2007	1	1	0	0	1	1	0	1	0	1	F469	235	1	SP
AB42	P14	Trento	acute	OTHER	2008	1	1	0	0	1	1	0	1	0	1	F469	235	1	F
AB93	P14	Trento	acute	OTHER	2008	1	1	0	0	1	1	0	1	0	1	F469	235	1	F
VRPS104	P55	Verona	acute	OTHER	2008	1	1	0	0	1	1	0	1	0	1	F469		1	F
VRPS11	P53	Verona	acute	ICU	2007	1	1	0	0	1	1	0	1	0	1	F469	235	1	V
VRPS112	P34	Verona	acute	OTHER	2008	1	1	0	0	1	1	0	1	0	1	F469		1	RR
VRPS12	P81	Verona	acute	ICU	2007	1	1	0	0	1	1	0	1	0	1	F469		1	ND
VRPS13	P83	Verona	acute	ICU	2007	1	1	0	0	1	1	0	1	0	1	F469		1	E
VRPS16	P50	Verona	acute	ICU	2007	1	1	0	0	1	1	0	1	0	1	F469		1	F
VRPS17	P52	Verona	acute	ICU	2007	1	1	0	0	1	1	0	1	0	1	F469		1	ND
VRPS44	P64	Verona	acute	ICU	2006	1	1	0	0	1	1	0	1	0	1	F469		1	C
VRPS66	P29	Verona	acute	OTHER	2007	1	1	0	0	1	1	0	1	0	1	F469		1	SP
VRPS86	P62	Verona	acute	ICU	2007	1	1	0	0	1	1	0	1	0	1	F469		1	L
VRPS88	P67	Verona	acute	ICU	2007	1	1	0	0	1	1	0	1	0	1	F469		1	V
VRPS24	P87	Verona	acute	ICU	2007	1	1	0	1	1	1	0	1	0	1	F469	235	1	Y
VRPS15	P43	Verona	acute	ICU	2007	1	1	0	0	1	1	0	1	0	1	F469	235	1	E
VRPS22	P87	Verona	acute	ICU	2007	1	1	0	0	1	1	0	1	0	1	F469	235	1	Z
VRPS69	P47	Verona	acute	ICU	2007	1	1	0	0	1	1	0	1	0	1	F469	NEW	1	SP
VRPS96	P37	Verona	acute	ICU	2007	1	1	0	0	1	1	0	1	0	1	F469		1	SP
VRPS98	P88	Verona	acute	ICU	2007	1	1	0	0	1	1	0	1	0	1	F469		1	EE
VRPS110	P91	Verona	acute	OTHER	2008	1	1	0	0	1	1	0	1	0	1	F469	NEW	1	Q
VRPS48	P75	Verona	acute	OTHER	2007	1	1	0	0	1	1	0	1	0	1	F469		1	ND
VRPS49	P72	Verona	acute	OTHER	2007	1	1	0	0	1	1	0	1	0	1	F469		1	E
VRPS52	P44	Verona	acute	OTHER	2007	1	1	0	0	1	1	0	1	0	1	F469		1	ND
VRPS76	P42	Verona	acute	ICU	2007	1	1	0	0	1	1	0	1	0	1	F469		1	ND
VRPS50	P72	Verona	acute	OTHER	2007	1	1	0	0	1	1	0	1	0	1	F469	235	1	SP
VRPS51	P44	Verona	acute	OTHER	2007	1	1	0	0	1	1	0	1	0	1	F469		1	CC
VRPS18	P68	Verona	acute	ICU	2007	1	1	0	0	1	1	0	1	0	1	F469	235	1	SP
VRPS40	P32	Verona	acute	ICU	2007	1	1	0	0	1	1	0	0	0	1	F469	235	1	SP
VRPS91	P90	Verona	acute	ICU	2007	1	1	0	0	1	1	0	0	0	1	F469	NEW	1	Y
VRPS116	P39	Verona	acute	ICU	2008	1	1	0	0	1	1	1	0	0	1	F469	NEW	1	SP
AB72	P21	Trento	acute	OTHER	2008	1	1	0	1	1	1	1	0	0	1	EC29	357	1	SP
VRPS103	P36	Verona	acute	OTHER	2008	0	1	0	1	1	1	1	0	0	1	F468	NEW	1	ND
FC29	P5	Rovereto	chronic	CF	2007	0	0	0	1	1	1	1	0	0	0	EC28	260	1	P
AB154	P23	Trento	acute	OTHER	2008	0	1	0	1	0	0	0	0	0	1	2D92	NEW	2	ND
FC1	P12	Rovereto	chronic	CF	2007	0	1	0	1	0	1	1	1	0	1	2F92	NEW	2	L
AB47	P17	Trento	acute	OTHER	2008	0	1	0	1	0	1	1	0	0	1	4992		3	ND
VRPS37	P31	Verona	acute	ICU	2007	0	1	0	1	0	1	1	1	1	1	4D92	NEW	3	A
VRPS38	P31	Verona	acute	ICU	2007	0	1	0	1	0	1	1	1	0	1	4D92		3	A
VRPS35	P31	Verona	acute	ICU	2007	0	1	0	1	0	1	0	0	0	1	4D92	41	3	A
VRPS36	P31	Verona	acute	ICU	2007	0	1	0	1	0	0	0	0	0	1	4D92	41	3	A
FC44	P6	Rovereto	chronic	CF	2008	0	1	0	1	0	1	0	1	0	1	0812		4	AA
VRPS58	P66	Verona	acute	OTHER	2007	0	1	1	1	0	1	1	1	0	1	0812		4	T
VRPS105	P51	Verona	acute	ICU	2008	0	1	0	1	0	1	1	0	0	1	2812		4	AA
FC12	P11	Rovereto	chronic	CF	2007	0	1	0	1	1	1	1	1	0	1	4B9A	NEW	5	SP
FC13	P11	Rovereto	chronic	CF	2007	0	1	0	1	1	1	1	1	0	1	4B9A	390	5	SP
FC31	P13	Rovereto	chronic	CF	2007	0	1	0	1	1	1	1	1	0	1	4B9A	390	5	D
FC43	P12	Rovereto	chronic	CF	2008	0	1	0	1	1	1	1	1	0	1	4B9A	NEW	5	UU
FC45	P11	Rovereto	chronic	CF	2008	0	1	0	1	1	1	1	1	0	1	4B9A	390	5	SP
FC64	P11	Rovereto	chronic	CF	2008	0	1	0	1	1	1	1	1	0	1	4B9A	390	5	UU
FC10	P11	Rovereto	chronic	CF	2007	0	1	0	1	1	1	1	1	0	0	4B9A	390	5	QQ
FC3	P11	Rovereto	chronic	CF	2007	0	0	0	1	1	1	1	1	0	0	4B9A		5	MM
VRPS97	P35	Verona	acute	ICU	2007	0	1	0	1	1	0	0	0	0	1	4B9A	NEW	5	SP
AB148	P25	Trento	acute	OTHER	2008	0	1	0	1	1	0	0	0	0	1	2C1A	645	6	T
AB167	P15	Trento	acute	OTHER	2008	0	1	0	0	1	1	1	1	0	1	2C1A	175	6	SP
AB73	P19	Trento	acute	OTHER	2008	0	1	0	0	1	1	1	1	0	1	2C1A	175	6	B
VRPS108	P82	Verona	acute	OTHER	2008	0	1	0	0	1	1	1	1	0	1	2C1A	NEW	6	SP
VRPS27	P77	Verona	acute	ICU	2006	0	1	0	0	1	1	1	1	0	1	2C1A	175	6	SP
VRPS74	P78	Verona	acute	OTHER	2007	0	1	0	0	1	1	1	1	0	1	2C1A	NEW	6	Q
VRPS90	P73	Verona	acute	ICU	2007	0	1	0	0	1	1	1	1	0	1	2C1A	NEW	6	Q
FC2	P9	Rovereto	chronic	CF	2007	0	1	0	1	1	1	1	1	0	1	0C2E	395	7	B
FC41	P1	Rovereto	chronic	CF	2008	0	1	0	1	1	1	1	1	0	1	0C2E	395	7	SP
VRPS85	P80	Verona	acute	ICU	2007	0	1	0	1	1	1	1	1	0	1	0C2E		7	SP
FC38	P7	Rovereto	chronic	CF	2008	0	1	0	1	1	1	1	1	0	1	0C2E	395	7	SP
VRPS1	P45	Verona	acute	OTHER	2008	0	1	0	1	1	1	1	1	0	1	0C2E	395	7	SP
VRPS4	P57	Verona	acute	ICU	2006	0	1	0	1	1	1	1	1	0	1	0C2E		7	R
AB150	P26	Trento	acute	OTHER	2008	0	1	0	1	1	1	1	0	0	1	002A	266	8	O
AB33	P22	Trento	acute	OTHER	2008	0	1	0	1	1	1	1	0	0	1	002A	266	8	P
AB151	P26	Trento	acute	OTHER	2008	0	1	0	1	1	1	1	0	0	1	002A	266	8	O
AB156	P16	Trento	acute	OTHER	2008	0	1	0	1	1	1	1	0	0	1	002A		8	SP
VRPS107	P63	Verona	acute	OTHER	2008	0	1	0	1	1	0	0	0	0	0	002A	NEW	8	ND
VRPS31	P54	Verona	acute	ICU	2007	0	1	0	1	1	1	1	1	0	1	1BAE	155	9	NN
VRPS32	P54	Verona	acute	ICU	2006	0	1	0	1	1	1	1	1	0	1	1BAE	155	9	N
FC58	P10	Rovereto	chronic	CF	2008	1	1	0	1	0	1	1	1	0	1	D421		10	SP
VRPS30	P77	Verona	acute	ICU	2007	1	1	0	1	0	1	1	1	0	1	D421	253	10	SP
VRPS77	P40	Verona	acute	OTHER	2007	1	1	0	1	0	1	1	0	0	1	D421		10	ND
VRPS109	P61	Verona	acute	OTHER	2008	0	1	0	1	1	1	1	1	0	1	239A		11	SP
VRPS78	P85	Verona	acute	OTHER	2007	0	1	0	1	1	1	1	1	0	1	239A		11	SP
VRPS5	P59	Verona	acute	ICU	2006	0	1	0	1	1	1	1	0	0	1	681A		SC	SP
FC18	P4	Rovereto	chronic	CF	2007	0	1	0	1	1	0	0	0	0	1	859A		SC	R
VRPS72	P48	Verona	acute	OTHER	2007	0	1	0	1	0	1	0	0	0	1	0BA2		SC	ND
VRPS8	P76	Verona	acute	ICU	2007	0	1	0	1	1	0	0	0	0	1	0F9E		SC	SP
VRPS73	P46	Verona	acute	OTHER	2007	0	1	0	1	1	0	0	0	0	1	1E1E		SC	ND
FC55	P6	Rovereto	chronic	CF	2008	0	1	0	1	1	1	1	0	0	1	4C0A	NEW	SC	S
AB119	P24	Trento	acute	OTHER	2008	0	1	0	1	0	1	1	1	1	1	4F82	621	SC	SP
VRPS81	P38	Verona	acute	OTHER	2007	0	1	0	1	1	1	1	0	0	1	7D9A		SC	H
VRPS93	P60	Verona	acute	ICU	2007	0	1	0	1	1	1	1	0	0	1	842A		SC	SP
VRPS57	P84	Verona	acute	OTHER	2007	0	1	0	1	1	0	1	1	0	1	AE0A	NEW	SC	V
AB46	P20	Trento	acute	OTHER	2008	0	1	0	1	1	1	1	1	1	1	C40A	17	SC	ND
VRPS102	P8	Verona	chronic	CF	2008	0	1	0	1	0	1	1	0	0	1	CF92		SC	ND
VRPS89	P49	Verona	acute	ICU	2007	0	1	0	1	1	1	1	1	0	1	E59A		SC	O
VRPS47	P79	Verona	acute	OTHER	2007	1	1	0	1	0	1	0	1	1	1	F661		SC	SP
