# Supplementary material for: Molecular typing and epidemiological investigation of clinical populations of Pseudomonas aeruginosa using an oligonucleotide-microarray
Source: BMC Microbiol. 2012 Jul 27;12:152. doi: 10.1186/1471-2180-12-152 (PMC3431270; doi:10.1186/1471-2180-12-152)
Supplement: Additional file 4 — MLST single allele and allelic profile data for all 80 typed isolates. The database shows for each isolate typed by MLST single allele and allelic profile. Medium-quality allele sequences were not determined (n.d.). Novel allele types and allelic profiles are defined as NEW. The clonal complex corresponding to each ST was added, when available. All data were obtained by comparison to the MLST Public Database (pubmlst.org/paeruginosa). [file 1471-2180-12-152-S4.xls]

## Sheet: Tabelle1
Table S3. MLST single allele and allelic profile data for all 80 typed isolates.
Isolate ID	acsA	aroE	guaA	mutL	nuoD	ppsA	trpE	ST	Clonal complex
FC1	17	3	5	4	4	4	n.d.	NEW	-
FC2	6	5	1	1	1	12	1	395	-
FC5	14	5	10	7	4	13	7	260	-
FC8	23	5	11	new	1	12	7	NEW	-
FC10	39	5	1	3	4	46	56	390	-
FC12	39	n.d.	1	3	4	46	56	NEW	-
FC13	39	5	1	3	4	46	56	390	-
FC17	14	5	10	7	4	n.d.	7	NEW	-
FC26	14	5	10	7	4	13	7	260	-
FC27	23	5	11	7	1	12	137	1068	-
FC28	23	5	11	n.d.	1	new	137	NEW	-
FC29	14	5	10	7	4	13	7	260	-
FC30	17	3	5	4	4	4	3	966	-
FC31	39	5	1	3	4	46	56	390	-
FC34	14	5	10	7	4	13	7	260	-
FC35	14	5	10	7	4	13	7	260	-
FC36	14	5	10	7	4	13	7	260	-
FC38	6	5	1	1	1	12	1	395	-
FC40	23	5	11	n.d.	1	new	137	NEW	-
FC41	6	5	1	1	1	12	1	395	-
FC43	39	5	1	3	new	46	56	NEW	-
FC45	39	5	1	3	4	46	56	390	-
FC64	39	5	1	3	4	46	56	390	-
FC51	14	5	10	7	4	13	7	260	-
FC55	new	5	11	3	1	7	10	NEW	-
FC56	4	4	16	12	n.d.	6	3	NEW	-
AB33	16	5	11	72	44	7	52	266	-
AB42	38	11	3	13	1	2	4	235	-
AB46	11	5	1	7	9	4	7	17	-
AB72	2	4	5	3	1	6	11	357	-
AB73	28	22	5	3	3	14	19	175	-
AB93	38	11	3	13	1	2	4	235	-
AB119	15	5	20	5	1	4	25	621	-
AB148	6	5	5	3	3	13	1	645	-
AB150	16	5	11	72	44	7	52	266	-
AB151	16	5	11	72	44	7	52	266	-
AB154	28	103	11	11	7	6	1	NEW	-
AB167	28	22	5	3	3	14	19	175	-
VRPS1	6	5	1	1	1	12	1	395	-
VRPS10	6	5	12	77	4	4	18	NEW	-
VRPS11	38	11	3	13	1	2	4	235	-
VRPS15	38	11	3	13	1	2	4	235	-
VRPS18	38	11	3	13	1	2	4	235	-
VRPS19	5	1	25	16	12	6	26	829	-
VRPS20	38	11	3	13	1	2	4	235	-
VRPS22	38	11	3	13	1	2	4	235	-
VRPS24	38	11	3	13	1	2	4	235	-
VRPS27	28	22	5	3	3	14	19	175	-
VRPS30	4	4	16	12	1	6	3	253	PA14
VRPS31	28	5	36	3	3	13	7	155	-
VRPS32	28	5	36	3	3	13	7	155	-
VRPS34	28	5	36	3	3	13	7	155	-
VRPS35	28	5	6	11	4	4	14	41	-
VRPS36	28	5	6	11	4	4	14	41	-
VRPS37	28	5	6	11	4	4	3	NEW	-
VRPS40	38	11	3	13	1	2	4	235	-
VRPS43	n.d.	1	25	16	n.d.	n.d.	26	NEW	-
VRPS50	38	11	3	13	1	2	4	235	-
VRPS57	28	14	17	7	3	7	9	NEW	-
VRPS60	37	5	58	11	n.d.	15	44	NEW	-
VRPS63	28	5	58	11	n.d.	15	44	NEW	-
VRPS65	38	11	3	13	1	2	4	235	-
VRPS67	5	1	25	16	n.d.	6	26	NEW	-
VRPS68	6	5	5	new	n.d.	13	1	NEW	-
VRPS69	38	11	3	13	n.d.	2	4	NEW	-
VRPS70	n.d.	n.d.	10	n.d.	n.d.	13	n.d.	NEW	-
VRPS74	28	22	5	n.d.	n.d.	14	19	NEW	-
VRPS87	11	new	1	n.d.	n.d.	4	10	NEW	-
VRPS90	28	22	5	3	n.d.	14	19	NEW	-
VRPS91	38	11	3	n.d.	1	2	4	NEW	-
VRPS92	5	1	25	16	n.d.	6	26	NEW	-
VPRS97	39	new	1	31	n.d.	46	56	NEW	-
VRPS100	23	5	11	7	n.d.	12	7	NEW	-
VRPS103	89	new	31	78	n.d.	24	19	NEW	-
VRPS106	38	11	3	n.d.	1	2	4	NEW	-
VRPS107	16	22	6	n.d.	n.d.	41	2	NEW	-
VRPS108	28	22	n.d.	3	n.d.	14	19	NEW	-
VRPS110	38	11	3	n.d.	n.d.	2	4	NEW	-
VRPS113	32	8	3	18	n.d.	new	118	NEW	-
VRPS116	38	11	3	13	n.d.	2	4	NEW	-

## Sheet: Tabelle3
Isolate	Iolate	Iolate		ExtID	NEW
PA14	PA14	PA14		T1	PAO1
PAO1	PAO1	PAO1		T3	PA14
s01	1	FC1		1	FC1
s02	2	FC2		2	FC2
s03	3	FC5		3	FC5
s04	4	FC8		4	FC8
s05	5	FC10		5	FC10
s06	6	FC12		6	FC12
s07	7	FC13		7	FC13
s08	8	FC17		8	FC17
s09	9	FC26		9	FC26
s10	10	FC27		10	FC27
s11	11	FC28		11	FC28
s12	12	FC29		12	FC29
s13	13	FC30		13	FC30
s14	14	FC31		14	FC31
s15	15	FC34		15	FC34
s16	16	FC35		16	FC35
s17	17	FC36		17	FC36
s18	18	FC38		18	FC38
s19	19	FC40		19	FC40
s20	20	FC41		20	FC41
s21	21	FC43		21	FC43
s22	22	FC45		22	FC45
s23	23	FC64		23	FC64
s24	24	FC51		24	FC51
s25	25	FC55		25	FC55
s26	26	FC56		26	FC56
s27	27	AB33		27	AB33
s28	28	AB42		28	AB42
s29	29	AB46		29	AB46
s30	30	AB72		30	AB72
s31	31	AB73		31	AB73
s32	32	AB93		32	AB93
s33	33	AB119		33	AB119
s34	34	AB148		34	AB148
s35	35	AB150		35	AB150
s36	36	AB151		36	AB151
s37	37	AB154		37	AB154
s38	38	AB167		38	AB167
s39	39	VRPS1		39	VRPS1
s40	40	VRPS10		40	VRPS10
s41	41	VRPS11		41	VRPS11
s42	42	VRPS15		42	VRPS15
s43	43	VRPS18		43	VRPS18
s44	44	VRPS19		44	VRPS19
s45	45	VRPS20		45	VRPS20
s46	46	VRPS22		46	VRPS22
s47	47	VRPS24		47	VRPS24
s48	48	VRPS27		48	VRPS27
s49	49	VRPS30		49	VRPS30
s50	50	VRPS31		50	VRPS31
s51	51	VRPS32		51	VRPS32
s52	52	VRPS34		52	VRPS34
s53	53	VRPS35		53	VRPS35
s54	54	VRPS36		54	VRPS36
s55	55	VRPS37		55	VRPS37
s56	56	VRPS40		56	VRPS40
s57	57	VRPS43		57	VRPS43
s58	58	VRPS50		58	VRPS50
s59	59	VRPS57		59	VRPS57
s60	60	VRPS60		60	VRPS60
s61	61	VRPS63		61	VRPS63
s62	62	VRPS65		62	VRPS65
s63	63	VRPS67		63	VRPS67
s64	64	VRPS68		64	VRPS68
s65	65	VRPS69		65	VRPS69
s66	66	VRPS70		66	VRPS70
s67	67	VRPS74		67	VRPS74
s68	68	VRPS87		68	VRPS87
s69	69	VRPS90		69	VRPS90
s70	70	VRPS91		70	VRPS91
s71	71	VRPS92		71	VRPS92
s72	72	VPRS97		72	VPRS97
s73	73	VRPS100		73	VRPS100
s74	74	VRPS103		74	VRPS103
s75	75	VRPS106		75	VRPS106
s76	76	VRPS107		76	VRPS107
s77	77	VRPS108		77	VRPS108
s78	78	VRPS110		78	VRPS110
s79	79	VRPS113		79	VRPS113
s80	80	VRPS116		80	VRPS116
